# Supplementary material for: Solvent System-Guided Extraction of Centaurium spicatum (L.) Fritch Provides Optimized Conditions for the Biological and Chemical Characteristics of the Herbal Extracts
Source: Pharmaceuticals (Basel). 2023 Feb 6;16(2):245. doi: 10.3390/ph16020245 (PMC9967942; doi:10.3390/ph16020245)
Supplement: Supplementary file 1 [file pharmaceuticals-16-00245-s001.zip]

Archive with 1 entries (1 files):
- pharmaceuticals-2160493-supplementary.pdf
